# Supplementary material for: Identification of gene expression profiles in myocardial infarction: a systematic review and meta-analysis
Source: BMC Med Genomics. 2018 Nov 27;11:109. doi: 10.1186/s12920-018-0427-x (PMC6260684; doi:10.1186/s12920-018-0427-x)
Supplement: Supplementary file 2 — PMIDs for each article and the excluding reasons. This file provides a detailed list of PMIDs for the articles identified and the reasons for their exclusion. (TXT 3 kb) [file 12920_2018_427_MOESM2_ESM.txt]

PMID			Excluding Reason
26025919	GEO
24801707	GEO
24260102	animals
24206753	animals
24108764	animals
24082102	animals
23991079	animals
23929312	animals
23805247	animals
23748430	animals
23716180	animals
23554885	animals
23437060	animals
23372767	animals
22870193	animals
22848585	animals
22824862	animals
22821929	animals
22777069	animals
22452753	animals
22396777	animals
22307672	animals
22260784	animals
22211093	animals
22057716	animals
22039399	animals
22038056	animals
22009153	animals
21967898	animals
21789047	animals
21761324	animals
21699655	animals
21605651	animals
21541335	animals
21497648	animals
21406115	animals
20969783	animals
20692266	animals
20643136	animals
20596535	animals
20581088	animals
20511406	animals
20353035	animals
20237330	animals
20209379	animals
20179605	animals
20072663	animals
19968998	animals
19809332	animals
19789393	animals
19747544	animals
19668782	animals
19417013	animals
19349319	animals
19178769	animals
19013509	animals
18936329	animals
18824741	animals
18672770	animals
18629135	animals
18418003	animals
18388909	animals
18177501	animals
18030062	animals
17507648	animals
17439742	animals
17360665	animals
17257581	animals
16731479	animals
14679301	animals
10779467	animals
23574622	GA study
22971905	GA study
22369086	GA study
21186275	GA study
22768093	GA study
21937956	irrelevant
18945609	irrelevant
17870149	irrelevant
17566984	irrelevant
17894935	irrelevant
18194671	irrelevant
23828572	microRNAs
23547171	microRNAs
23326587	microRNAs
23066896	microRNAs
22171547	microRNAs
21642241	microRNAs
21584493	microRNAs
21386882	microRNAs
20972335	microRNAs
20837903	microRNAs
20696049	microRNAs
20187981	microRNAs
20159880	microRNAs
20075508	microRNAs
22423632	no data
20414696	only MI patients
24280140	only MI patients
23185530	only MI patients
22136666	only MI patients
19928652	only MI patients
18360744	only MI patients
17081366	only MI patients
23049084	only MI patients
20306290	only MI patients
22627989	other disease
20671416	other disease
23847679	other disease
23520510	other disease
22679308	other disease
22207289	other disease
21566223	other disease
21490968	other disease
20798371	other disease
20720311	other disease
20501665	other disease
19940266	other disease
18603823	other disease
17661717	other disease
15505090	other disease
15304052	other disease
15237001	other disease
11159526	other disease
20060182	protein microarrays
19055449	protein microarrays
12826286	qpcr
23611467	qpcr
20619427	qpcr
20619343	qpcr
18490853	review
18252866	review
17635726	review
17020763	review
16731808	review
16370381	review
15588496	review
12748210	review
10807860	review
23040572	review
24256742	therapautic strategy
23939298	therapautic strategy
23831034	therapautic strategy
23618383	therapautic strategy
23454623	therapautic strategy
23336598	therapautic strategy
22974654	therapautic strategy
22914647	therapautic strategy
22713697	therapautic strategy
22222469	therapautic strategy
21719696	therapautic strategy
20046878	therapautic strategy
19443843	therapautic strategy
19228260	therapautic strategy
19221596	therapautic strategy
18585734	therapautic strategy
18566343	therapautic strategy
17283255	therapautic strategy
16682612	therapautic strategy
16675594	therapautic strategy
12628506	therapautic strategy
11738060	therapautic strategy
